# Supplementary material for: Flagellin-Induced Immune Response in Human-Induced Pluripotent Stem Cell-Derived Cardiomyocytes
Source: Int J Mol Sci. 2023 Sep 11;24(18):13933. doi: 10.3390/ijms241813933 (PMC10531389; doi:10.3390/ijms241813933)
Supplement: Supplementary file 1 [file ijms-24-13933-s001.zip]

Archive with 1 entries (1 files):
- ijms-2562216-supplementary.pdf
